# Supplementary material for: Unique Attributes of the Laurel Wilt Fungal Pathogen, Raffaelea lauricola, as Revealed by Metabolic Profiling
Source: Pathogens. 2021 Apr 27;10(5):528. doi: 10.3390/pathogens10050528 (PMC8146198; doi:10.3390/pathogens10050528)
Supplement: Supplementary file 1 [file pathogens-10-00528-s001.zip]

Archive with 1 entries (1 files):
- pathogens-1187010-supplementary.pdf
